# Supplementary material for: A Two-Step Variable Selection Strategy for Multiply Imputed Survival Data Using Penalized Cox Models
Source: Bioengineering (Basel). 2025 Nov 20;12(11):1278. doi: 10.3390/bioengineering12111278 (PMC12650151; doi:10.3390/bioengineering12111278)
Supplement: Supplementary file 1 [file bioengineering-12-01278-s001.zip]

Archive with 1 entries (1 files):
- bioengineering-3877835-supplementary.pdf
